# Supplementary material for: Influence of Drying Methods on Redispersibility and Dissolution of Canagliflozin Nanocrystals: A Comparative Approach
Source: Pharmaceuticals (Basel). 2026 Jan 29;19(2):240. doi: 10.3390/ph19020240 (PMC12943712; doi:10.3390/ph19020240)
Supplement: Supplementary file 1 [file pharmaceuticals-19-00240-s001.zip]

Archive with 1 entries (1 files):
- pharmaceuticals-4046378-supplementary.pdf
